# Supplementary material for: A Systematic Review Evaluating the Impact of Fibre Supplementation on Gut Health and Other Clinical Outcomes in Adults with Haematological Malignancies During Haematopoietic Stem Cell Transplantation
Source: Nutrients. 2025 Sep 16;17(18):2973. doi: 10.3390/nu17182973 (PMC12472375; doi:10.3390/nu17182973)
Supplement: Supplementary file 1 [file nutrients-17-02973-s001.zip]

Archive with 1 entries (1 files):
- nutrients-3753946-supplementary.pdf
